# Supplementary material for: Serum Oxylipin Profiles Identify Potential Biomarkers in Patients with Acute Aortic Dissection
Source: Metabolites. 2022 Jun 23;12(7):587. doi: 10.3390/metabo12070587 (PMC9324768; doi:10.3390/metabo12070587)
Supplement: Supplementary file 1 [file metabolites-12-00587-s001.zip]

Archive with 9 entries (9 files):
- Supplementary Figure S1.svg
- Supplementary Figure S2.svg
- Supplementary Figure S3.svg
- Supplementary Figure S4.pdf
- Supplementary Figure S5.pdf
- Supplementary Figure S6.pdf
- Supplementary Figure S7.pdf
- Supplementary Table S1.xlsx
- Supplementary.pdf
