# Supplementary material for: Serum Oxylipin Profiles Identify Potential Biomarkers in Patients with Acute Aortic Dissection
Source: Metabolites. 2022 Jun 23;12(7):587. doi: 10.3390/metabo12070587 (PMC9324768; doi:10.3390/metabo12070587)
Supplement: Supplementary file 1 [file metabolites-12-00587-s001.zip › Supplementary Table S1.xlsx]

## Sheet: Sheet1
Index	Compounds abbreviation	Compounds
mws-oxlipid-N31	11-HEDE	(±)11-Hydroxy-12E,14Z-Eicosadienoic Acid
mws-oxlipid-N32	15-HEDE	(±)-15-Hydroxy-11Z,13E-Eicosadienoic Acid
mws-oxlipid-F6	ALA	α-Linolenic Acid
mws-oxlipid-N8	9-HOTrE	9S-hydroxy-10E,12Z,15Z-octadecatrienoic acid
mws-oxlipid-N9	13-HOTrE	13S-hydroxy-9Z,11E,15Z-octadecatrienoic acid
mws--oxlipid-E1	20-HETE	20-hydroxy-5Z,8Z,11Z,14Z-eicosatetraenoic acid
mws-oxlipid-L11	LTB4	5S,12R-dihydroxy-6Z,8E,10E,14Z-eicosatetraenoic acid
mws-oxlipid-L14	20-OH-LTB4	5S,12R,20-trihydroxy-6Z,8E,10E,14Z-eicosatetraenoic acid
mws-oxlipid-N7	5-isoPGF2VI	(8β)-5,9α,11α-trihydroxy-prosta-6E,14Z-dien-1-oic acid
mws-oxlipid-L12	11-keto-TXB2	9S,15S-Dihydroxy-11-Oxo-Thromboxa-5Z,13E-Dien-1-Oic Acid
mws-oxlipid-L16	6-trans-LTB4	5S,12R-dihydroxy-6E,8E,10E,14Z-eicosatetraenoic acid
mws-oxlipid-N14	5(S),15(S)-DiHETE	5S,15S-dihydroxy-6E,8Z,10Z,13E-eicosatetraenoic acid
mws--oxlipid-E10	(±)5-HETE	(±)5-hydroxy-6E,8Z,11Z,14Z-eicosatetraenoic acid
mws-oxlipid-K15	15-keto-PGE2	9,15-dioxo-11R-hydroxy-5Z,13E-prostadienoic acid
mws--oxlipid-E4	(±)17-HETE	(±)17-hydroxy-5Z,8Z,11Z,14Z-eicosatetraenoic acid
mws--oxlipid-E2	19(S)-HETE	19S-hydroxy-5Z,8Z,11Z,14Z-eicosatetraenoic acid
mws-oxlipid-N3	15-oxoETE	15-oxo-5Z,8Z,11Z,13E-eicosatetraenoic acid
mws-oxlipid-N27	(±)11(12)-DiHET	11,12-dihydroxy-5Z,8Z,14Z-eicosatrienoic acid
mws-oxlipid-K20	12-HHT	12-Hydroxy-5,8,10-heptadecatrienoic acid
mws--oxlipid-E9	(±)9-HETE	(±)-9-hydroxy-5Z,7E,11Z,14Z-eicosatetraenoic acid
mws-oxlipid-K9	11β-PGF2α	9S,11S,15S-trihydroxy-5Z,13E-prostadienoic acid
mws-oxlipid-K11	PGB2	15S-hydroxy-9-oxo-5Z,8(12),13E-prostatrienoic acid
mws-oxlipid-K8	11β-PGE2	9-oxo-11S,15S-dihydroxy-5Z,13E-prostadienoic acid
mws-oxlipid-K2	6-keto-PGF1α	6-oxo-9α,11α,15S-trihydroxy-prost-13E-en-1-oic acid
mws-oxlipid-N26	(±)8(9)-DiHET	8,9-dihydroxy-5Z,11Z,14Z-eicosatrienoic acid
mws-oxlipid-N2	5-oxoETE	5-oxo-6E,8Z,11Z,14Z-eicosatetraenoic acid
mws-oxlipid-N4	5,6-DiHETrE	(±)5,6-dihydroxy-8Z,11Z,14Z-eicosatrienoic acid
mws-oxlipid-A4	5,6-EET	(±)5,6-epoxy-8Z,11Z,14Z-eicosatrienoic acid
mws-oxlipid-F8	20-COOH-AA	20-Carboxyarachidonic Acid
mws-oxlipid-A3	8,9-EET	(±)8,9-epoxy-5Z,11Z,14Z-eicosatrienoic acid
mws-oxlipid-A2	11,12-EET	(±)11,12-epoxy-5Z,8Z,14Z-eicosatrienoic acid
mws-oxlipid-N19	(±)14(15)-DiHET	(±)14,15-dihydroxy-5Z,8Z,11Z-eicosatrienoic acid
mws-oxlipid-A1	14,15-EET	(±)14,15-epoxy-5Z,8Z,11Z-eicosatrienoic acid
mws-oxlipid-L15	20-COOH-LTB4	5S,12R-dihydroxy-6Z,8E,10E,14Z-eicosatetraene-1,20-dioic acid
mws--oxlipid-E7	(±)12-HETE	(±)12-hydroxy-5Z,8Z,10E,14Z-eicosatetraenoic acid
mws--oxlipid-E8	11(S)-HETE	11S-hydroxy-5Z,8Z,12E,14Z-eicosatetraenoic acid
mws--oxlipid-E5	(±)16-HETE	(±)16-hydroxy-5Z,8Z,11Z,14Z-eicosatetraenoic acid
mws--oxlipid-E3	(±)18-HETE	(±)18-hydroxy-5Z,8Z,11Z,14Z-eicosatetraenoic acid
mws--oxlipid-E12	tetranor-12(S)-HETE	8S-hydroxy-4Z,6E,10Z-hexadecatrienoic acid
mws--oxlipid-E11	8-HETE	8-hydroxy-5Z,9E,11Z,14Z-eicosatetraenoic acid
mws-oxlipid-F2	ARA	Arachidonic Acid
mws--oxlipid-E6	(±)15-HETE	(±)15-hydroxy-5Z,8Z,11Z,13E-eicosatetraenoic acid
mws-oxlipid-JJ2	PGD2	9α,15S-dihydroxy-11-oxo-prosta-5Z,13E-dien-1-oic acid
mws-oxlipid-K7	11-deoxy PGE1	9-oxo-15S-hydroxy-prost-13E-en-1-oic acid
mws-oxlipid-L13	TXB1	9S,11,15S-trihydroxy-thrombox-13E-enoic acid
mws-oxlipid-N21	15(S)-HETrE	15S-hydroxy-8Z,11Z,13E-eicosatrienoic acid
mws-oxlipid-N20	8(S)-HETrE	8S-hydroxy-9E,11Z,14Z-eicosatrienoic acid
mws-oxlipid-F4	DGLA	Dihomo-γ-Linolenic Acid
mws-oxlipid-H4	RvD5	7S,17S-dihydroxy-4Z,8E,10Z,13Z,15E,19Z-docosahexaenoic acid
mws-oxlipid-F3	DHA	Docosahexaenoic Acid
mws-oxlipid-H1	RvD3	4S,11R,17S-trihydroxy-5Z,7E,9E,13Z,15E,19Z-docosahexaenoic acid
mws-oxlipid-G1	(±)4-HDHA/HDoHE	(±)4-hydroxy-5E,7Z,10Z,13Z,16Z,19Z-docosahexaenoic acid
mws-oxlipid-N25	(±)19(20)-DiHDPE(A)	(±)-19(20)-dihydroxy-4Z,7Z,10Z,13Z,16Z-Docosapentaenoic Acid
mws-oxlipid-G8	(±)11-HDHA/HDoHE	(±)-11-Hydroxy-4Z,7Z,9E,13Z,16Z,19Z-Docosahexaenoic Acid
mws-oxlipid-G7	(±)8-HDHA/HDoHE	(±)-8-Hydroxy-4Z,6E,10Z,13Z,16Z,19Z-Docosahexaenoic Acid
mws-oxlipid-G6	(±)10-HDHA/HDoHE	(±)-10-Hydroxy-4Z,7Z,11E,13Z,16Z,19Z-Docosahexaenoic Acid
mws-oxlipid-N11	16(17)-EpDPE	(±)16,17-epoxy-4Z,7Z,10Z,13Z,19Z-docosapentaenoic acid
mws-oxlipid-G5	(±)13-HDHA/HDoHE	(±)-13-hydroxy-4Z,7Z,10Z,14E,16Z,19Z-docosahexaenoic acid
mws-oxlipid-G10	(±)20-HDHA/HDoHE	(±)20-Hydroxy-4Z,7Z,10Z,13Z,16Z,18E-Docosahexaenoic Acid
mws-oxlipid-G9	(±)16-HDHA/HDoHE	(±)-16-Hydroxy-4Z,7Z,10Z,13Z,17E,19Z-Docosahexaenoic Acid
mws-oxlipid-L9	PDX	10(S),17(S)-dihydroxy-4Z,7Z,11E,13Z,15E,19Z-docosahexaenoic acid
mws-oxlipid-N24	(±)13(14)-DiHDPE(A)	(±)-13(14)-dihydroxy-4Z,7Z,10Z,16Z,19Z-Docosapentaenoic Acid
mws-oxlipid-G3	(±)14-HDHA/HDoHE	14S-hydroxy-4Z,7Z,10Z,12E,16Z,19Z-docosahexaenoic acid
mws-oxlipid-N23	(±)7(8)-DiHDPE(A)	(±)-7(8)-dihydroxy-4Z,10Z,13Z,16Z,19Z-Docosapentaenoic Acid
mws-oxlipid-N22	(±)19(20)-EpDPE(A)	(±)-19(20)-Epoxy-4Z,7Z,10Z,13Z,16Z-Docosapentaenoic Acid
mws-oxlipid-G2	(±)7-HDHA/HDoHE	(±)7-hydroxy-4Z,8E,10Z,13Z,16Z,19Z-docosahexaenoic acid
mws-oxlipid-G4	(±)17-HDHA/HDoHE	(±)17-hydroxy-4Z,7Z,10Z,13Z,15E,19Z-docosahexaenoic acid
mws-oxlipid-C1	(±)18-HEPE	(±)-18-hydroxy-5Z,8Z,11Z,14Z,16E-eicosapentaenoic acid
mws-oxlipid-C2	(±)15-HEPE	(±)-15-hydroxy-5Z,8Z,11Z,13E,17Z-eicosapentaenoic acid
mws-oxlipid-L5	LXA5	5S,6R,15S-trihydroxy-7E,9E,11Z,13E,17Z-eicosapentaenoic acid
mws-oxlipid-N13	(±)5,6-DIHETE	(±)5,6-dihydroxy-8Z,11Z,14Z,17Z-eicosatetraenoic acid
mws-oxlipid-N17	(±)14(15)-DiHETE	(±)-14,15-dihydroxy-5Z,8Z,11Z,17Z-eicosatetraenoic acid
mws-oxlipid-C3	(±)12-HEPE	(±)-12-hydroxy-5Z,8Z,10E,14Z,17Z-eicosapentaenoic acid
mws-oxlipid-C4	(±)5-HEPE	(±)-5-hydroxy-6E,8Z,11Z,14Z,17Z-eicosapentaenoic acid
mws-oxlipid-N10	17(18)-EpETE	(±)17,18-epoxy-5Z,8Z,11Z,14Z-eicosatetraenoic acid
mws-oxlipid-N16	(±)11(12)-DiHETE	(±)-11,12-dihydroxy-5Z,8Z,14Z,17Z-eicosatetraenoic acid
mws-oxlipid-L1	RvE1	5S,12R,18R-trihydroxy-6Z,8E,10E,14Z,16E-eicosapentaenoic acid
mws-oxlipid-N30	(±)14(15)-EpETE	(±)-14(15)-Epoxy-5Z,8Z,11Z,17Z-Eicosatetraenoic Acid
mws-oxlipid-N15	(±)8(9)-DiHETE	(±)-8,9-dihydroxy-5Z,11Z,14Z,17Z-eicosatetraenoic acid
mws-oxlipid-N18	(±)17(18)-DiHETE	(±)-17,18-dihydroxy-5Z,8Z,11Z,14Z-eicosatetraenoic acid
mws-oxlipid-F1	EPA	Eicosapentaenoic Acid
mws-oxlipid-F7	GLA	γ-Linolenic Acid
mws-oxlipid-N29	9(S),12(S),13(S)-TriHOME	9S,12S,13S-Trihydroxy-10E-Octadecenoic Acid
mws-oxlipid-N6	12,13-EpOME	(±)12(13)epoxy-9Z-octadecenoic acid
mws-oxlipid-B2	13-oxoODE	13-oxo-9Z,11E-octadecadienoic acid
mws-oxlipid-F5	LA	Linoleic Acid
mws-oxlipid-N5	9,10-EpOME	(±)9,10-epoxy-12Z-octadecenoic acid
mws-oxlipid-B1	9-oxoODE	9-oxo-10E,12Z-octadecadienoic acid
mws-oxlipid-N1	9,10-DiHOME	(±)9,10-dihydroxy-12Z-octadecenoic acid
mws-oxlipid-N28	9(S),10(S),13(S)-TriHOME	9（S）,10(S),13(S)-Trihydroxy-11-Octadecenoic Acid
mws-oxlipid-N12	5-HETrE	5S-hydroxy-6E,8Z,11Z-eicosatrienoic acid
